# Supplementary material for: Pancreatic Adverse Events Associated With Immune Checkpoint Inhibitors: A Large-Scale Pharmacovigilance Analysis
Source: Front Pharmacol. 2022 Apr 1;13:817662. doi: 10.3389/fphar.2022.817662 (PMC9012537; doi:10.3389/fphar.2022.817662)
Supplement: Supplementary file 1 [file DataSheet1.zip]

Archive with 4 entries (4 files):
- Supplementary Figure S2.tif
- Supplementary Figure S3.tif
- Supplemenary Material.docx
- Supplementary Figure S1.tif
